# Supplementary material for: Identification of amygdala-expressed genes associated with autism spectrum disorder
Source: Mol Autism. 2020 May 27;11:39. doi: 10.1186/s13229-020-00346-1 (PMC7251751; doi:10.1186/s13229-020-00346-1)
Supplement: Supplementary file 1 — Additional file 1. List of genes. [file 13229_2020_346_MOESM1_ESM.xlsx]

## Sheet: All Genes
LEGEND
Green Text- Satterstrom only (43 genes)
Blue Text-SFARI only (221 genes)
Red Text- SFARI and Satterstrom (59 genes)
							Human Amygdala Brainspain Expression Period						Mouse Heat Map Expression			Mouse Amygdala In-Situ Expression
Gene Name	Brainspan? Y/N	Human Amygdala? Y/N	SFARI Rank [S-3]	Period 2	Period 3	Period 4	Period 5	Period 6	Period 7	Period 8	Average Expression	Allen Brain ? Y/N	Retrosplenial Cortex	Telencephalic Vesicle	Peduncular Hypothalamus	Overall Expression Level
AP2S1	Y	Y	N/A	8.19635	8.15297	8.61662	8.92978	8.80562	9.76397	9.86562	8.90442	N
CORO1A	Y	Y	N/A	8.80222	8.97581	8.87426	8.5848	8.96452	7.61909	9.30658	8.73247	N
CELF4	N	?	N/A	8.54408	9.3062	8.80058	8.73816	9.20834	9.0772	9.6012	9.03939	N
CREBBP	Y	Y	N/A	10.4101	10.5599	10.7973	10.7424	10.649	9.81154	9.92682	10.4139	Y	E11.5, E13.5, P4	E11.5, E13.5, P4	E11.5, E13.5, P4	SCATTERED
DPYSL2	Y	Y	N/A	12.709	12.8237	12.58	12.57	12.7574	12.1671	12.2658	12.5533	N
EIF3G	Y	Y	N/A	9.96566	9.45719	9.80713	9.05282	9.07794	8.52883	8.62004	9.21566	N
GABRB2	Y	Y	N/A	9.92041	10.6542	10.153	10.7071	10.5195	11.1733	11.4176	10.6493	Y	E18.5	E15.5, E18.5, P4	E15.5, E18.5, P4	STRONG
GFAP	Y	Y	N/A	5.5655	6.38912	6.11436	7.98455	9.52201	11.4042	11.4855	8.35217	Y	E11.5, E18.5, P4	E11.5, E18.5, P4	E11.5, E18.5, P4	SCATTERED
GNAI1	Y	Y	N/A	9.61107	9.73275	9.24682	9.28711	9.62787	8.86344	9.60462	9.42481	N
GRIA2	Y	Y	N/A	9.77225	10.9101	10.7418	11.1898	11.1026	11.3574	11.5522	10.9466	Y	E13.5, E15.5, E18.5, P4	E13.5, E15.5, E18.5, P4	E13.5, E15.5, E18.5, P4	STRONG
HDLBP	Y	Y	N/A	10.4025	10.0832	10.2477	10.178	10.1853	9.55973	10.2929	10.1356	N
HECTD4	N	?	N/A									N/A
KCNMA1	Y	Y	N/A	6.51445	7.1927	6.7325	7.51288	7.68236	9.00444	9.80351	7.77755	N
KIAA0232	Y	N	N/A	4.60961	5.03051	4.55204	4.69172	4.34202	5.21712	5.2858	4.8184	N/A
LDB1	Y	Y	N/A	11.502	11.3372	11.4413	11.3963	11.3202	10.4616	10.4532	11.1302	Y	E11.5, E13.5, E18.5, P4	E11.5, E13.5, E15.5 E18.5, P4	E11.5, E13.5, E18.5, P4	SCATTERED
LRRC4C	Y	Y	N/A	7.81456	8.59645	7.89846	8.63604	8.74341	8.17921	8.78885	8.37957	N
MAP1A	Y	Y	N/A	8.9125	9.2904	9.07147	8.80044	9.62102	9.59492	11.5687	9.55135	N
MKX	Y	N	N/A	3.94167	4.44431	4.20365	4.1012	4.01206	4.8769	4.91283	4.35609	N
NACC1	Y	Y	N/A	8.79095	8.88199	8.6297	8.83698	8.52249	8.27385	9.42433	8.76576	N
NCOA1	Y	Y	N/A	10.4123	10.5746	10.8958	10.9987	10.9879	9.99443	10.2672	10.5901	N
NUP155	Y	Y	N/A	9.42937	9.24573	9.31946	8.98186	8.85563	7.92774	7.71782	8.78252	N
PHF12	Y	Y	N/A	9.37434	9.38729	9.70934	9.21443	9.66077	8.41953	8.37979	9.16364	N
PHF21A	Y	Y	N/A	10.0457	10.0625	10.0239	10.1701	10.2674	9.91554	9.43913	9.98917	N
PPP1R9B	Y	Y	N/A	7.40432	7.48843	7.20296	7.39605	7.23484	7.17008	7.56646	7.35188	N
PPP2R5D	Y	Y	N/A	8.75659	8.61909	8.48857	8.70837	8.67911	7.76368	8.70452	8.53142	N
PPP5C	Y	Y	N/A	7.54291	7.50026	7.65708	7.6624	7.67384	7.85281	8.1118	7.71444	N
PRR12	N	?	N/A									N/A
RFX3	Y	Y	N/A	9.32511	8.98563	8.82768	9.11482	9.24835	8.79884	8.49282	8.97046	N
RORB	Y	Y	N/A	8.73449	7.84119	8.35129	9.12688	8.57964	7.62133	8.5489	8.40053	Y	P4	P4	P4	STRONG
SATB1	Y	Y	N/A	9.6522	10.0858	9.5966	10.0362	10.5227	9.81001	9.76879	9.9246	Y	E11.5, E18.5, P4	E11.5, E13.5, E15.5 E18.5, P4	E11.5, E15.5, E18.5, P4	STRONG
SIN3A	Y	Y	N/A	9.78949	9.47188	9.47951	9.20477	9.10844	7.61643	7.80273	8.92475	N
SKI	Y	Y	N/A	9.00797	9.08292	9.16639	9.1074	9.14658	9.01217	9.28461	9.11544	N
SRPR	Y	Y	N/A	8.49692	8.54809	8.68195	8.62214	8.72275	8.03059	8.65659	8.537	N
SUV420H1	Y	Y	N/A	9.47816	9.65589	9.33415	9.60807	9.53013	8.29912	7.61864	9.07488	N
TAOK1	Y	Y	N/A	10.9145	10.6505	10.4793	10.852	10.6779	10.8025	10.682	10.7227	N
TEK	Y	Y	N/A	5.38543	5.00824	5.11307	4.72169	5.10794	6.21364	5.76174	5.33025	Y	E11.5, E13.5, E18.5, P4	E11.5, E13.5, E15.5 E18.5, P4	E11.5, E13.5, E18.5, P4	SCATTERED
TLK2	Y	Y	N/A	6.94402	6.39772	6.68771	6.49542	6.72187	6.33512	6.44152	6.57477	N
TM9SF4	Y	Y	N/A	9.08689	9.39117	9.32578	9.2294	9.58627	8.84663	9.56976	9.29084	N
TRAF7	Y	Y	N/A	7.95134	7.38167	7.47446	7.19602	7.22705	6.66916	6.73231	7.23314	N
TRIM23	Y	Y	N/A	7.22774	7.17509	7.05693	7.36657	7.01089	7.53449	7.27836	7.23572	N
UBR1	Y	Y	N/A	8.25733	8.29691	8.10825	8.18853	8.31381	8.00703	7.71655	8.12692	N
VEZF1	Y	Y	N/A	11.7671	11.5282	11.2479	11.3188	11.0802	9.85881	9.58942	10.9129	N
ZMYND8	Y	Y	N/A	8.84296	9.21044	9.56774	9.21101	9.32118	8.6179	8.30609	9.01104	N
ADNP	Y	Y	1	11.1164	11.0467	11.0027	11.3019	10.9728	10.1889	9.50635	10.7337	Y	E11.5 to P4	E11.5 to P4	E11.5 to P4	STRONG
ANK2	Y	Y	1	11.02	11.4535	11.485	11.8451	11.9055	11.6143	11.9047	11.604	N
ANKRD11	Y	Y	2	7.66315	8.04763	8.58568	8.54538	8.42619	7.59025	8.36297	8.17446	N				-
ARID1B	Y	Y	1	9.21857	9.22533	9.37207	9.54449	9.39577	8.7386	8.78655	9.18305	N				-
ASH1L	Y	Y	1	10.0037	9.90024	10.1364	10.0552	10.0454	9.36313	9.74785	9.89315	N				-
ASXL3	N	?	1									N/A
BCL11A	Y	Y	2	10.9283	10.313	10.5185	10.2431	9.85782	8.2047	8.04173	9.7296	Y	E11.5 to P4	E11.5 to P4	E11.5 to P4	STRONG
CACNA1E	Y	Y	3	8.75066	9.2983	9.33079	9.32733	9.58959	8.44372	9.47513	9.17365	N				-
CACNA2D3	Y	Y	2	7.9475	8.05709	7.64745	7.59333	7.56377	8.6463	8.61224	8.00967	Y	E13.5 to P4	E11.5 to P4	E13.5 to P4	STRONG
CHD2	Y	Y	2	8.69478	8.6508	8.79239	8.56978	8.76023	8.57783	7.81445	8.55147	N				-
CHD8	N	?	1									N				-
CTNNB1	Y	Y	3	12.285	12.185	12.0875	11.7649	11.8362	11.0844	11.8937	11.8767	Y	E11.5 to P4	E11.5 to P4	E11.5 to P4	STRONG
DEAF1	Y	Y	2	8.43951	8.8697	8.65528	8.40778	8.54101	8.10743	8.72187	8.53466	Y	E15.5 to P4	E15.5 to P4	E15.5 to P4	STRONG
DIP2A	Y	Y	3	6.70326	6.97329	6.82676	7.15828	7.16638	7.23953	6.9964	7.00913	N				-
DNMT3A	Y	Y	3	8.8139	8.59794	8.61077	8.16811	8.14343	7.2238	7.40207	8.13714	Y	E11.5, P4	E11.5, P4	E11.5, P4	SCATTERED
DSCAM	Y	Y	1	6.16198	6.05318	6.4618	7.03024	7.30309	7.82485	8.0549	6.98429	N
DYNC1H1	Y	Y	3	10.7105	10.6374	10.7537	10.9723	10.9741	10.4907	10.8861	10.775	N				-
DYRK1A	Y	Y	1	10.9452	10.9088	10.71	10.5409	10.5862	9.59166	10.0822	10.4807	N				-
ELAVL3	Y	Y	3	10.8048	10.7827	11.0761	11.2352	11.202	10.0367	10.1324	10.7528	N				-
FOXP1	Y	Y	2	11.0984	10.9347	10.8952	10.5808	10.0334	9.4246	9.28623	10.3219	Y	E11.5, E18.5, P4	E11.5, E15.5, E18.5, P4	E11.5, E18.5. P4	SCATTERED
FOXP2	Y	Y	3	9.65937	8.83444	8.77108	8.20523	6.38055	5.84072	5.23276	7.56059	Y	E11.5, E13.5. E15.5, P4	E11.5 to P4	E11.5 to P4	STRONG
GABRB3	Y	Y	2	10.4518	10.4438	10.4536	9.91638	9.83083	9.14197	10.0659	10.0435	Y	E15.5 to P4	E15.5, P4	E15.5 to P4	SCATTERED
GIGYF1	Y	Y	3	5.90491	6.09115	6.20959	6.6109	6.5888	5.92794	5.82891	6.16603	N				-
GRIN2B	Y	Y	1	10.0241	10.7099	10.532	10.6546	10.969	9.59742	10.8349	10.4746	Y	E13.5 to P4	E13.5 to P4	E13.5 to P4	STRONG
IRF2BPL	N	?	1									N/A
KCNQ3	Y	Y	3	9.22468	9.06661	9.11205	9.3971	9.81874	9.43542	10.1659	9.46007	Y	E18.5, P4	E18.5, P4	E18.5, P4	STRONG
KDM5B	Y	Y	2	10.6436	10.3816	10.5008	10.4064	10.0365	8.75568	7.90337	9.804	Y	E11.5 to P4	E11.5 to P4	E11.5 to P4	STRONG
KDM6B	Y	Y	3	6.52839	6.34064	6.69185	6.12183	6.51989	7.37383	5.93449	6.50156	N				-
KMT2C	N	?	1									N/A
KMT2E	N	?	S									N/A
MBD5	Y	Y	3	8.67878	8.86112	8.92132	9.36055	9.32216	8.44743	8.4821	8.86764	N				-
MED13L	Y	Y	2	10.6135	10.4719	10.5826	10.9404	10.7097	9.7289	9.4601	10.3582	N				-
MYT1L	Y	Y	1	9.35735	9.66055	9.35265	10.0551	10.0569	9.75835	9.96383	9.74352	Y	E13.5 to P4	E13.5 to P4	E13.5 to P4	STRONG
NR3C2	Y	Y	3	4.63471	5.51527	5.38161	5.86726	6.23438	7.12074	6.74267	5.92809	Y	E13.5, E15.5, P4	E15.5, E18.5, P4	E13.5, E15.5, P4	SCATTERED
NRXN1	Y	Y	2	11.7478	11.9637	11.7698	11.7352	12.17	11.5527	11.8231	11.8232	Y	E13.5 to P4	E13.5 to P4	E13.5 to P4	STRONG
NSD1	Y	Y	S	8.6192	8.45878	8.65668	8.36645	8.53557	7.59058	7.62242	8.26424	Y	E11.5 to P4	E11.5 to P4	E11.5 to P4	STRONG
PAX5	Y	N	2	4.80984	4.73438	5.02053	4.61598	4.6193	4.79052	4.67562	4.75231	N/A
PHF2	Y	Y	3	9.16814	9.19236	9.35609	9.25667	9.03514	7.20502	7.55291	8.68091	N				-
POGZ	Y	Y	1	10.7218	10.7942	10.8698	10.8858	10.8591	9.86033	9.76969	10.5373	N				-
PTEN	Y	Y	1	11.6638	11.8825	11.7566	11.0663	11.6751	9.74859	11.0239	11.2595	Y	E11.5, E18.5, P4	E11.5, E13.5, E18.5, P4	E11.5, E18.5, P4	STRONG
PTK7	Y	Y	3	6.09605	5.90888	6.21652	5.75825	5.69332	5.67081	5.15929	5.78616	Y	E11.5, E13.5	E11.5, E13.5, E15.5	E11.5, E13.5	SCATTERED
RAI1	Y	Y	S	6.95841	6.90095	7.35863	7.81698	7.24392	6.40751	6.66611	7.05036	Y	E11.5, E15.5, E18.5, P4	E11.5 to P4	E11.5, E15.5, E18.5, P4	SCATTERED
SCN1A	Y	Y	3	4.35043	5.3616	5.42603	5.81601	5.61717	7.25602	7.3136	5.87727	Y	E11.5, E18..5	E18.5	-	SCATTERED
SCN2A	Y	Y	1	8.6357	9.92413	9.79543	9.93592	10.2235	10.5869	10.9514	10.0076	N				-
SETD5	Y	Y	1	9.60311	9.77764	9.69589	9.87345	9.81142	8.95089	9.09511	9.54393	N				-
SHANK2	Y	Y	2	7.276	7.73705	7.56023	8.56444	8.12028	8.63655	8.8265	8.10301	N				-
SHANK3	N	?	1									N/A
SLC6A1	Y	Y	2	9.78253	10.3503	9.92436	10.2501	10.9579	10.6362	11.8871	10.5412	Y	E11.5, E18.5, P4	E11.5, E18.5, P4	E11.5, E13.5, E18.5, P4	STRONG
SMARCC2	Y	Y	2	10.2433	9.94417	10.1133	10.1543	10.164	10.0009	9.78767	10.0582	N				-
SPAST	Y	Y	2	10.8599	10.7394	10.5129	10.1558	10.4094	8.99025	8.93922	10.0867	Y		E18.5		-
STXBP1	Y	Y	3	11.8493	12.0625	11.983	12.0823	12.2671	11.6668	12.7148	12.0894	N				-
SYNGAP1	Y	Y	1	6.18648	6.44245	6.00581	6.18443	6.22733	5.83826	5.68145	6.08089	N				-
TBL1XR1	Y	Y	2	10.9603	10.864	10.6803	10.5608	10.4504	9.73482	9.6814	10.4189	N				-
TBR1	Y	Y	1	10.8176	11.3288	10.6406	11.4375	11.7061	9.81578	9.94012	10.8124	Y	E13.5 to P4	E11.5 to P4	E13.5 to P4	STRONG
TCF20	Y	Y	2	9.92174	9.84905	10.317	10.0363	10.3081	9.08509	9.49624	9.85907	Y	E11.5 to P4	E11.5 to P4	E11.5 to P4	STRONG
TCF4	Y	Y	S	11.7624	11.9311	12.08	11.8625	12.2952	11.1804	10.9789	11.7272	Y	E11.5 to P4	E11.5 to P4	E11.5 to P4	STRONG
TCF7L2	Y	Y	3	7.94107	6.74731	6.92352	6.30905	6.41593	8.19138	8.23363	7.2517	Y	E11.5 to P4	E11.5 to P4	E13.5 to P4	STRONG
TRIP12	Y	Y	1	9.79152	9.48934	9.60972	9.39856	9.48956	8.48601	9.06088	9.33223	N				-
WAC	Y	Y	2	11.0627	11.2829	11.156	11.031	10.9452	10.4146	10.5506	10.9204	N				-
ACHE	Y	Y	3	5.07423	5.81826	5.63062	5.40028	5.95105	5.57469	6.09439	5.64907	Y	E11.5, E18.5, P4	E11.5, E18.5, P4	E11.5, E18.5, P4	STRONG
ADA	Y	Y	3	5.53748	5.16343	5.23991	4.72839	4.79633	6.12288	5.95654	5.36357	N				-
ADCY3	Y	Y	3	7.17165	7.40221	7.5723	7.34606	7.29853	7.14288	8.19642	7.44715	N				-
ADSL	Y	Y	S	8.08159	7.83249	7.99426	7.84225	7.37027	7.22083	7.31791	7.66566	N				-
AGAP2	Y	Y	3	7.58171	8.46145	8.20805	8.77853	8.88545	8.05508	10.3677	8.61971	N				-
AHDC1	Y	Y	3	8.26699	8.77535	8.67889	8.83212	8.9778	8.59615	8.58427	8.67308	N				-
AHI1	Y	Y	S	7.77984	8.03734	7.82587	8.01009	7.3224	9.35204	9.11758	8.20645	Y	E11.5 to P4	E11.5 to P4	E11.5 to P4	STRONG
AKAP9	Y	Y	3	8.871	9.16119	9.0057	9.35754	9.00702	8.63927	7.93263	8.85348	N				-
ALDH5A1	Y	Y	1	6.64517	6.94344	6.75885	6.55212	6.92436	7.40503	7.98052	7.02993	N
ALG6	Y	N	S	5.07793	5.46435	5.21569	5.70083	4.99674	5.64915	5.18677	5.32735	N/A
AMPD1	Y	N	2	3.59228	3.68933	3.57947	3.56871	3.515	3.80364	3.59314	3.62022	N/A
AMT	Y	Y	3	5.43955	5.39839	5.49737	5.95061	5.84943	6.64534	6.36311	5.87769	N				-
ANXA1	Y	Y	3	9.23685	8.3651	7.78748	7.93056	9.1442	8.5709	9.65126	8.66948	N				-
APH1A	Y	Y	3	9.11749	9.08404	8.98703	8.6256	8.65126	8.13271	7.42	8.57402	Y	E11.5, E15.5	E11.5, E13.5	E11.5, E15.5	SCATTERED
ARX	Y	Y	S	7.19235	6.96691	6.66742	6.86229	6.91936	6.06529	5.63046	6.61487	Y	E11.5, E13.5, P4	E11.5, E1.5, E15.5, P4	E11.5 to P4	STRONG
ASTN2	Y	Y	3	6.02529	5.58714	6.07792	6.03555	6.05368	6.75549	7.46839	6.28621	Y	E11.5 to P4	E11.5 to P4	E11.5 to P4	STRONG
ATP10A	Y	Y	3	4.50012	4.70352	4.66554	4.55535	4.53686	6.4904	5.77249	5.03204	N				-
ATP1A3	Y	Y	S	5.88026	6.0718	6.22754	5.88797	6.03827	6.68896	6.94182	6.24809	N				-
ATP2B2	Y	Y	3	7.55089	7.86572	7.53972	8.30253	8.60742	8.62626	9.80274	8.3279	N				-
AUTS2	Y	Y	3	9.65242	9.84455	9.8875	10.4383	9.9404	8.8342	8.70858	9.61514	N				-
AVPR1A	Y	Y	3	5.31141	5.72605	5.72457	5.47687	5.31342	6.41321	5.45288	5.6312	Y	Not Expressed	Not Expressed	Not Expressed	-
BCKDK	Y	Y	2	7.07161	7.40783	7.28735	7.48351	7.53059	7.86031	7.49483	7.448	N				-
BRAF	Y	Y	S	10.0929	10.0869	9.81002	10.0047	10.0975	10.1708	9.92652	10.027	N				-
C11orf30	Y	Y	3	9.95588	10.0591	10.3812	10.026	10.1559	8.72424	8.4112	9.67336	N				-
C12orf57	Y	Y	S	12.1244	11.9979	12.003	11.8511	11.5941	11.3214	10.8615	11.6791	N				-
CACNA1C	Y	Y	S	6.81311	7.44017	7.36334	7.89145	7.71641	7.61574	8.14654	7.56954	N				-
CACNA1D	Y	Y	2	4.76812	5.46873	5.12003	5.83488	6.20817	7.32016	7.09213	5.97318	N				-
CACNA1H	Y	Y	2	7.37029	7.03993	7.34128	7.62054	7.15916	6.7931	7.42499	7.2499	Y	E13.5 to P4	E13.5 to P4	E13.5 to P4	STRONG
CACNB2	Y	Y	3	6.80848	7.16675	7.07108	6.73304	7.28214	7.61091	8.26003	7.27606	N				-
CAPRIN1	Y	Y	3	12.0292	11.8452	11.9354	11.6642	11.6473	10.5379	10.9779	11.5196	N				-
CC2D1A	Y	Y	3	5.72222	5.99105	6.25596	6.12463	6.29525	6.78444	6.54737	6.24585	N				-
CCT4	Y	Y	3	10.0222	9.97764	10.1236	9.54961	9.58058	9.06923	9.11759	9.63436	N				-
CDC42BPB	Y	Y	3	9.20804	9.16908	9.31731	9.60331	9.40165	9.10503	9.78084	9.36932	N				-
CDKL5	Y	Y	S	8.70871	9.14404	9.29261	10.2374	10.2655	9.28678	10.4278	9.62327	N				-
CEP41	N	?	2									N/A
CGNL1	Y	Y	3	4.76363	4.46997	4.61116	4.70549	4.95172	6.55029	6.06664	5.15984	N
CHD7	N	?	S									N/A				-
CHKB	N	?	S									N/A				-
CHRNA7	Y	Y	3	5.53019	5.85508	5.48612	5.58023	5.45072	6.10006	5.99645	5.71412	Y	P4	P4	P4	SCATTERED
CIB2	Y	Y	3	7.8645	7.57487	7.84058	7.88608	8.49341	7.46199	6.60675	7.67545	N				-
CIC	Y	Y	2	6.9115	6.94431	7.37014	7.36133	7.40376	7.39552	7.60292	7.28421	Y	E11.5 to P4	E11.5 to P4	E11.5 to P4	SCATTERED
CLASP1	Y	Y	3	10.9076	10.9372	11.0031	11.3616	11.3272	9.88762	10.1228	10.7925	N				-
CNKSR2	Y	Y	3	8.86299	9.14106	9.04232	9.55731	9.84197	9.64141	10.5328	9.51712	N				-
CNOT3	Y	Y	3	8.5226	8.37281	8.66817	8.46838	8.59257	7.84121	8.13037	8.37087	N				-
CNR1	Y	Y	3	10.0602	10.3773	10.1337	10.3763	10.5788	8.33294	9.39622	9.89363	Y	E13.5 to P4	E11.5 to P4	E13.5 to P4	STRONG
CNTN4	Y	Y	2	7.26975	7.11747	6.84464	6.33951	5.93227	6.96275	7.28622	6.8218	N				-
CNTN5	Y	Y	3	7.19692	7.04849	6.62363	5.67405	6.33716	6.44232	7.90562	6.74688	N				-
CNTN6	Y	Y	3	5.09209	5.65123	5.13401	5.45906	4.99817	5.56591	6.90494	5.54363	Y	E18.5, P4	E18.5, P4	E18.5, P4	SCATTERED
CNTNAP2	Y	Y	2	9.61901	10.6426	9.73548	9.76752	9.44491	8.98057	10.3747	9.79497	N				-
CNTNAP4	Y	Y	3	6.80475	7.04176	7.0514	7.44055	7.76283	7.89367	8.04672	7.43452	Y	E18.5, P4	E18.5, P4	E15.5, E18.5, P4	SCATTERED
CTCF	Y	Y	3	9.67337	9.45283	9.43934	8.92385	8.93056	7.5908	7.61419	8.80356	N				-
CTNND2	Y	Y	2	10.8067	10.7512	10.6645	11.0191	11.2213	11.2154	11.5889	11.0381	N				-
CTTNBP2	Y	Y	3	6.97586	7.55459	7.29796	8.0055	7.7131	7.52334	7.13002	7.45719	Y	E11.5, E18.5, P4	E13.5 to P4	E15.5, E18.5, P4	SCATTERED
CUL3	Y	Y	1	11.0388	10.8333	10.8257	10.6259	10.4969	9.47593	9.6995	10.428	N				-
CUL7	Y	Y	3	7.53463	7.31372	7.28257	7.22478	7.21727	6.6665	6.85533	7.1564	N				-
CUX1	Y	Y	3	8.2245	8.03273	7.99879	8.36788	7.92035	7.47653	7.59884	7.94566	Y	E11.5, E15.5	E13.5, E15.5, E15.5	E11.5, E15.5	SCATTERED
DAPP1	Y	N	2	3.83821	3.929	3.8271	3.64659	3.81195	4.42766	4.34741	3.97542	N/A
DDX3X	Y	Y	2	8.98691	9.51608	9.21978	9.18567	9.39273	8.60548	8.59897	9.07223	N				-
DENR	Y	Y	3	7.70524	7.98961	7.66341	7.80764	7.60315	9.11686	8.54278	8.06124	N				-
DHCR7	Y	Y	S	9.46032	9.40964	9.50146	9.50473	9.35728	7.94084	9.03798	9.17318	N				-
DIP2C	Y	Y	2	8.05603	8.19502	8.42278	8.81462	8.64296	8.01611	8.16681	8.33062	N				-
DISC1	Y	N	3	5.19713	5.30035	5.1364	5.18766	5.53482	5.74985	5.82625	5.41892	Y	Not Expressed	Not Expressed	Not Expressed	-
DMD	Y	Y	S	5.20472	5.55072	5.33955	6.44748	6.70611	8.08328	7.64476	6.42523	N				-
DMPK	Y	Y	S	6.30211	6.23801	6.59525	7.14776	6.89369	7.28254	7.07056	6.78999	N				-
DOCK8	Y	N	3	4.0633	4.38197	4.39594	4.52818	5.20029	4.70443	4.97724	4.60733	N/A				-
DPP10	Y	Y	3	9.06451	9.11102	9.16012	9.31432	9.12597	9.45508	9.79142	9.28892	N				-
EFR3A	N	?	2									N/A
EHMT1	Y	Y	3	8.11862	7.90824	8.10778	7.94598	7.69041	6.74296	6.82632	7.62004	N				-
ELP4	Y	Y	3	8.95707	8.47161	8.84672	7.92412	8.1922	8.09081	7.58326	8.29511	N				-
EP400	Y	Y	3	8.00999	8.0781	8.44716	8.69436	8.50399	7.94683	8.02113	8.24308	N				-
ERBIN	N	?	2									N/A
ETFB	Y	Y	3	8.11892	8.39854	8.03636	7.40658	7.15846	5.94108	6.52411	7.36915	N				-
FAM92B	Y	N	2	4.90097	4.89594	4.92854	4.86428	4.79026	5.25975	5.24027	4.98286	N/A
FBN1	Y	N	3	5.13654	5.10119	5.1928	5.59588	5.31423	5.92176	5.7145	5.42527	N/A				-
FMR1	Y	Y	S	9.30655	8.94973	8.76665	8.97683	8.82178	9.01664	8.919	8.96531	Y	E11.5, E18.5, P4	E11.5, E18.5, P4	E11.5, E18.5, P4	SCATTERED
GATM	Y	Y	S	10.2839	10.2512	10.2084	10.429	10.9258	11.1476	11.1334	10.6256	N				-
GIGYF2	Y	Y	2	8.62448	8.72903	9.02956	8.83943	9.00311	8.29342	8.59241	8.73021	N				-
GPC4	Y	Y	3	9.53661	8.71697	9.00532	7.87357	7.4683	6.56961	6.55166	7.96029	N				-
GPHN	Y	Y	3	7.93794	7.7635	8.00566	8.01825	8.21548	8.50314	8.46178	8.12939	N				-
GRIK2	Y	Y	3	9.3766	9.57435	9.26418	9.49052	9.40725	9.72077	9.81091	9.52066	Y	E13.5 to P4	E13.5 to P4	E13.5 to P4	STRONG
GRIK5	Y	Y	3	8.64582	8.72842	8.8217	9.09171	8.91877	8.5019	8.96196	8.81004	Y	E13.5, E18.5, P4	E11.5, E13.5, E18.5, P4	E11.5, E13.5, E18.5, P4	STRONG
GRIN1	Y	Y	3	6.34905	7.25694	7.0467	7.3789	7.5425	7.26008	8.22204	7.29374	Y	E13.5 to P4	E15.5, E18.5, P4	E13.5 to P4	STRONG
GRIP1	N	?										N/A
HCN1	Y	Y	S	7.54829	9.02101	9.25509	8.86263	8.70475	7.89052	9.5853	8.69537	Y	E18.5, P4	E11.5, E18.5, P4	E18.5, P4	STRONG
HDAC4	Y	Y	S	6.72031	7.2858	7.21161	7.52714	7.66437	7.74648	7.37941	7.36216	Y	E11.5, P4	E11.5, E13.5, E18.5, P4	E11.5, P4	STRONG
HECW2	N	?	2									N/A
HEPACAM	Y	Y	S	4.91127	5.94648	6.43761	7.70108	8.3373	9.05486	9.39905	7.39824	N				-
HERC2	Y	Y	S	7.33648	7.4003	7.57313	7.76166	7.66497	7.17244	7.86472	7.5391	N				-
HIVEP3	Y	Y	3	6.06371	6.58636	6.56823	7.64994	7.81521	7.57366	7.83385	7.15585	Y	E11.5, E18.5, P4	E11.5, E18.5, P4	E18.5, P4	SCATTERED
HMGN1	Y	N	3	5.09138	5.74296	5.85936	5.45453	5.33993	5.4565	5.46654	5.48732	Y	E11.5 to P4	E11.5 to P4	E11.5 to P4	STRONG
HOXA1	Y	N	S	3.77927	4.11393	3.87229	3.795	3.76456	4.36501	3.8569	3.93528	N/A
ILF2	Y	Y	2	12.3206	12.2563	12.2032	11.9046	11.641	10.6107	10.516	11.6361	N				-
INTS6	Y	Y	2	8.94124	8.83113	8.59197	8.27994	8.05028	7.49128	7.14286	8.18981	N				-
ITGB3	Y	N	3	4.33303	4.02342	4.11309	3.95499	4.14733	4.52888	4.03977	4.16293	Y	E18.5	E11.5, E13.5, E18.5	E18.5	SCATTERED
KAT2B	Y	Y	2	7.71989	7.32554	7.42471	7.45356	8.0342	9.18727	9.41505	8.08003	N				-
KAT6A	N	?	S									N/A
KATNAL2	Y	N	1	4.49319	4.6008	4.59866	4.69251	4.71948	5.16803	5.26833	4.79157	N/A
KCNJ10	Y	Y	3	6.70705	5.86057	6.94651	7.12948	7.42868	8.50796	9.77877	7.47986	N				-
KCNQ2	Y	Y	3	6.60553	7.06973	6.69582	7.96212	7.65848	8.31677	8.05068	7.47988	N				-
KDM5C	Y	Y	3	8.6843	8.67992	8.5518	8.61951	8.81285	8.24336	8.07404	8.52368	N				-
KDM6A	Y	Y	2	9.00306	8.8947	8.75044	8.60924	8.73151	7.45106	7.23523	8.38218	N/A				-
KIAA1586	Y	Y	3	9.52392	9.53545	9.20731	9.03606	8.77996	7.97596	7.9801	8.86268	N				-
KIAA2022	N	?	1									N/A
KIRREL3	Y	Y	3	7.29379	7.79456	7.25131	7.42605	7.57334	7.14894	7.26146	7.39278	N				-
KMT2A	N	?	1									N/A
KMT5B	N	?	1									N/A
LAMB1	Y	Y	3	6.67594	6.51455	6.64964	6.54794	6.77399	7.43027	7.15948	6.82169	Y	E11.5 to E18.5	E11.5 to E18.5	E11.5 to E18.5	SCATTERED
LMX1B	Y	N	2	4.64367	4.66657	4.68232	4.68372	4.48009	4.99695	4.86141	4.71639	N/A
LZTR1	Y	Y	3	6.88283	6.56194	6.95479	7.10424	7.53146	6.66121	7.32802	7.0035	Y	E11.5 to P4	E11.5 to P4	E11.5 to P4	STRONG
MACROD2	Y	N	3	4.56286	4.88422	4.62538	4.95588	4.25603	5.22717	5.28651	4.82829	N/A				-
MAGEL2	Y	N	1	4.88777	5.2908	4.96539	4.69483	4.41175	4.49725	4.50087	4.74981	N/A
MBOAT7	Y	Y	2	8.18101	8.7113	8.43872	8.93236	9.00848	8.94765	9.97465	8.88488	N				-
MECP2	Y	Y	2	8.70228	9.00658	9.10945	9.38696	9.26469	7.45279	8.76004	8.81183	N				-
MED13	Y	Y	2	10.5594	10.4934	10.2375	10.3535	10.4358	9.94061	9.60934	10.2328	N				-
MET	Y	Y	2	4.24872	4.44846	4.47476	6.71774	6.18945	5.75655	5.40923	5.3207	N
MFRP	N	?	3									N/A				-
MSNP1AS	N	?	2									N/A
MTOR	Y	Y	3	8.61414	8.32765	8.62987	8.41587	8.49184	7.98358	9.00855	8.49593	Y	E11.5, E18.5, P4	E11.5, E18.5	E11.5, E18.5, P4	SCATTERED
MYO5A	Y	Y	3	9.82583	10.2613	9.92796	10.4445	10.631	10.2457	10.9488	10.3264	N				-
MYO9B	Y	Y	3	6.75124	6.37325	6.88253	7.15639	7.10435	7.01203	6.86109	6.87727	N				-
NAA15	Y	Y	1	9.48442	9.01436	8.81691	8.395	8.45661	7.4246	7.15244	8.39205	N				-
NAV2	Y	Y	3	6.40152	6.74882	6.52501	8.97711	9.0204	8.9774	8.63133	7.89737	N				-
NCKAP1	Y	Y	2	11.0378	10.9658	10.9944	10.7738	10.8283	10.6802	10.5967	10.8396	Y	E11.5, E13.5, E15.5, P4	E11.5 to P4	E11.5, E13.5, E15.5, P4	STRONG
NF1	Y	Y	S	10.4	10.423	10.4537	10.463	10.7417	10.1713	10.2923	10.4207	Y	P4	P4	E18.5, P4	STRONG
NFIX	Y	Y	S	8.51576	9.33672	10.3853	10.8842	11.0951	10.4309	10.612	10.18	Y	E13.5 to P4	E11.5 to P4	E13.5 to P4	STRONG
NINL	Y	Y	3	5.38223	5.59483	6.0369	6.21887	5.78027	6.35065	5.30352	5.80961	N				-
NIPBL	Y	Y	S	9.31227	9.08366	9.06536	9.18215	8.84851	7.7638	7.54464	8.68577	N				-
NLGN3	Y	Y	2	10.1462	10.4444	10.3774	9.83121	10.731	9.93403	10.6956	10.3086	N				-
NLGN4X	Y	Y	3	9.85806	9.9614	10.1323	9.79301	9.69247	9.27361	9.81505	9.78941	N				-
NRXN3	Y	Y	3	10.2011	10.0951	9.99547	10.3783	9.89777	8.9341	10.3157	9.97394	N				-
NUAK1	Y	Y	3	8.29028	7.78358	7.78611	7.50765	7.74164	6.49554	8.26586	7.69581	N				-
OCRL	Y	Y	S	8.69919	8.87547	8.96898	8.2767	8.4856	7.41817	8.15236	8.41093	N				-
OPHN1	Y	Y	3	8.41293	8.19016	8.28346	8.40733	8.54431	8.81705	8.59433	8.46422	N				-
OR52M1	Y	N	3	4.74177	4.70595	4.93139	4.97864	4.82593	4.937	5.08565	4.88662	N/A				-
OXTR	Y	N	3	4.91841	4.72748	5.23509	5.22416	5.00973	5.98451	5.39558	5.21357	N/A				-
P2RX5	Y	Y	3	4.45101	4.89225	4.70475	4.90025	5.86187	5.99237	6.92614	5.38981	N				-
P4HA2	Y	Y	3	5.02532	5.04358	4.99946	5.36781	5.62423	6.81065	6.22733	5.58548	N				-
PACS1	Y	Y	S	9.41474	9.77752	9.77308	9.99707	10.2379	9.29822	9.47307	9.71023	N				-
PAH	Y	Y	2	6.78353	6.78676	6.77818	6.01179	6.15793	5.83561	6.01891	6.33896	Y	Not Expressed	Not Expressed	Not Expressed
PARD3B	Y	Y	3	6.32493	6.70567	6.62043	7.02393	7.06977	6.89302	7.77874	6.91664	N				-
PARK2	Y	Y	3	6.32493	6.70567	6.62043	7.02393	7.06977	6.89302	7.77874	6.91664	Y	P4	P4	P4	SCATTERED
PAX6	Y	Y	S	11.1963	10.902	10.9796	10.5488	9.9271	9.16934	9.22405	10.2782	Y	E11.5, E15.5	E11.5-E18.5	E11.5 to P4	STRONG
PCCA	Y	Y	S	7.62112	6.96432	6.78743	6.98696	7.44833	8.45324	7.82812	7.44136	N				-
PCCB	Y	Y	S	8.19666	8.29159	7.9988	7.42882	7.57595	7.95057	8.52513	7.99536	N				-
PCDH19	N	?	1									N/A
PER2	Y	Y	3	5.88324	6.30561	6.07549	6.48764	6.50503	5.74419	6.76637	6.25251	Y	E18.5, P4	E18.5, P4	E18.5, P4	SCATTERED
PHB	Y	Y	3	7.56661	8.34683	7.94118	7.62395	6.95469	7.15254	6.86995	7.49368	N				-
PHF3	Y	Y	2	9.5611	9.25465	9.50269	9.3888	8.97923	8.97398	8.31861	9.13987	N				-
PHRF1	N	?	2									N/A
PIK3R2	Y	Y	S	8.84128	8.94776	8.9093	9.28382	9.15	8.45989	8.44263	8.8621	N				-
PLCB1	Y	Y	3	8.88296	9.68751	9.57237	9.87547	10.2174	9.8227	10.7313	9.82711	N				-
PLXNA4	Y	Y	3	4.85095	5.74895	5.10379	6.69592	6.83819	6.17664	5.55343	5.85255	Y	E18.5, P4	E13.5,	-	SCATTERED
PLXNB1	Y	Y	3	7.86937	7.48409	7.93051	7.8759	7.85764	7.47307	7.99356	7.78345	Y	E11.5 to P4	E11.5 to P4	E11.5 to P4	STRONG
PON1	Y	N	3	3.87249	4.10938	3.97091	3.95369	3.85407	4.30023	4.38063	4.06306	N/A				-
PPM1D	Y	Y	S	10.1288	9.88675	9.90727	9.13355	8.99329	7.20622	6.75991	8.8594	N				-
PREX1	Y	Y	3	8.35621	7.81264	8.05877	8.55021	8.06402	8.05586	8.75305	8.23582	N				-
PRICKLE1	Y	Y	3	8.10548	8.31834	8.48002	7.78823	7.81025	7.79397	9.58879	8.2693	N				-
PRICKLE2	Y	Y	3	7.77613	8.76126	8.39219	8.5268	8.57184	8.2862	9.57716	8.55594	N				-
PRKCB	Y	Y	3	7.65283	8.7904	8.06093	8.93546	9.41232	9.80678	10.9745	9.09046	Y	P4	P4	P4	SCATTERED
PRKD1	Y	Y	S	8.49387	8.17536	8.48839	7.4645	7.7863	7.75284	7.46207	7.94619	N				-
PRODH	Y	Y	3	4.31907	4.30854	4.23323	4.14334	4.50818	5.15238	6.29863	4.70905	Y	Not Expressed	Not Expressed	Not Expressed	-
PSMD12	Y	Y	S	8.78987	8.95097	8.95735	8.18224	8.89336	7.47315	8.22395	8.49584	N				-
PTCHD1	Y	Y	2	7.55065	7.52637	7.14462	7.68452	7.495	7.0335	7.30839	7.39187	N				-
PYHIN1	Y	N	2	3.84011	4.01344	3.99679	3.88305	4.00145	4.84948	4.4381	4.14606	N/A
RAB2A	Y	Y	3	10.5678	11.0705	10.7962	10.8258	10.6476	11.2859	10.9336	10.8753	N				-
RANBP17	Y	Y	2	7.94823	7.61642	7.55448	7.46288	7.48269	8.06552	6.25396	7.48345	N				-
RBFOX1	Y	Y	3	8.61	9.44817	9.20721	9.4301	9.22223	8.80261	9.7463	9.20952	N				-
RELN	Y	Y	1	9.32363	8.85286	9.54608	9.65092	8.08149	8.07404	9.31573	8.97782	Y	E11.5 to P4	E11.5 to P4	E11.5 to P4	STRONG
RIMS1	Y	Y	2	7.34539	7.75741	7.82395	7.95457	8.18586	8.28548	9.2748	8.08964	N				-
ROBO2	N	?	2									N/A
SBF1	Y	Y	3	7.85804	7.85112	7.74539	8.12286	7.8255	7.73706	8.20951	7.90707	N				-
SCN9A	Y	Y	2	6.10453	7.50437	6.74448	8.14091	7.86321	7.80597	6.46099	7.23207	N				-
SEMA5A	Y	Y	3	9.72012	9.31101	8.72554	8.72054	8.27682	9.49752	9.42919	9.09725	Y	E13.5, E15.5, P4	E11.5, E13.5, E15.5, P4	E15.5, P4	SCATTERED
SETBP1	Y	Y	3	9.16499	8.95549	9.29535	9.18582	9.07644	8.0985	7.5811	8.76538	N				-
SETD2	Y	Y	3	9.6008	9.61189	9.78805	9.75046	9.72833	9.16336	8.88677	9.50424	N				-
SGSH	Y	Y	S	5.67443	5.90466	6.00634	5.55023	6.14792	6.00376	5.91532	5.8861	N				-
SHANK1	Y	Y	3	6.64893	7.1044	7.12236	7.73964	7.59358	8.30049	9.37016	7.69708	N				-
SHOX	N	?	3									N/A				-
SLC12A5	Y	Y	3	5.90484	6.57375	6.04403	6.44674	6.32059	7.02074	9.22224	6.79042	N				-
SLC1A2	Y	Y	S	8.90534	8.73595	8.92863	8.55071	9.32537	11.1597	12.1218	9.67536	Y	E18.5, P4	E13.5, E18.5, P4	E13.5. E18.5, P4	STRONG
SLC35B1	Y	Y	3	9.69015	9.7911	9.73479	10.0274	9.61209	9.35413	9.61922	9.68984	N				-
SLC38A10	Y	Y	3	6.56032	6.37596	6.32756	5.84366	6.34876	6.46973	6.63429	6.36575	N				-
SLC45A1	N	?	S									N/A
SLC6A3	Y	Y	3	5.39227	5.64734	5.41648	5.33105	5.24758	6.26416	5.70855	5.57249	Y	Not Expressed	Not Expressed	E18.5	NONE IN AMYGDALA/HYPOTHALAMUS ONLY
SLC7A3	Y	Y	3	7.31815	6.74521	7.13834	5.54232	5.26053	5.26221	4.98088	6.03538	N				-
SLC7A5	Y	Y	3	9.51862	9.13391	9.23565	8.97753	9.26996	10.219	8.84662	9.31447	N				-
SLC9A6	Y	Y	S	10.7202	11.0896	10.8565	10.4085	10.5698	10.0997	10.9646	10.6727	N				-
SMARCA2	Y	Y	S	8.11428	9.31454	9.32222	9.23835	9.55791	9.62824	9.61106	9.25523	N				-
SNX14	Y	Y	S	8.32728	8.40456	7.91452	8.3673	8.66905	8.79836	8.52151	8.42894	N				-
SOX5	Y	Y	S	10.3104	9.94149	9.99578	10.4084	10.3507	8.34309	8.63133	9.71161	Y	E11.5, E13.5, E15.5, P4	E11.5 to P4	E11.5, E13.5, E15.5, P4	STRONG
SPARCL1	Y	Y	3	4.1011	4.22699	4.7409	7.60815	8.74087	11.9734	12.4557	7.69244	N				-
SRCAP	Y	Y	2	8.38175	8.5085	9.07168	8.75794	8.80465	7.77984	8.34688	8.5216	N				-
SRSF11	Y	Y	2	10.4064	10.2086	10.5206	10.3517	9.92896	10.0321	9.58979	10.1483	N				-
STAG1	Y	Y	S	8.41529	8.18965	8.12962	7.70986	7.51243	6.59755	5.90867	7.49472	N				-
STXBP5	Y	Y	3	7.23902	8.04303	7.47837	8.2349	8.06979	8.55785	8.64882	8.03882	N				-
TAF1	Y	Y	S	7.3781	7.14877	7.16653	7.26596	7.40601	6.86468	6.476	7.10086	N				-
TAF6	Y	Y	3	8.40341	8.40603	8.34187	8.08156	8.35467	7.67023	8.10891	8.19524	Y	E11.5	E11.5, E13.5	E11.5	NONE
TERF2	Y	Y	3	8.59163	8.74236	8.60527	8.83144	8.7155	8.50766	8.63946	8.6619	N				-
TMLHE	Y	Y	3	8.54559	8.42205	8.42156	8.34718	8.20604	7.6513	7.30739	8.12873	N				-
TNRC6B	Y	Y	2	9.25939	9.10223	9.3083	9.54336	9.42978	8.83074	9.24162	9.24506	N				-
TRIO	Y	Y	3	9.59496	9.69896	9.73139	10.2519	10.0772	9.30555	9.44796	9.7297	N				-
TRPC6	Y	N	2	4.41522	4.31433	4.35453	4.19542	4.47853	4.56454	4.19221	4.35925	N/A
TRPM1	Y	N	2	4.14401	4.14577	4.16873	4.08768	4.07444	4.33222	4.12288	4.15368	N/A
TSC1	Y	Y	S	7.40458	7.97241	8.05609	8.68163	8.23638	8.8154	8.3672	8.2191	Y	E13.5, E15.5, P4	E11.5, E13.5, E15.5, P4	E13.5, E15.5, P4	SCATTERED
TSC2	Y	Y	S	9.13548	8.90856	9.07913	9.22158	9.25051	8.61287	8.71578	8.98913	Y	E18.5, P4	E18.5, P4	E18.5, P4	STRONG
UBE3A	Y	Y	3	10.1489	9.98018	9.87037	9.85545	9.71564	8.81195	8.84803	9.60436	Y	E13.5, E15.5, P4	E11.5, E1.5, E15.5, P4	E13.5, E15.5, P4	STRONG
UBE3C	Y	Y	3	7.79211	8.34087	8.04202	8.39316	8.13184	7.87284	8.55712	8.16142	N				-
UBN2	N	?	2									N/A
UBR5	Y	Y	3	9.04622	9.09151	9.10821	9.23774	9.09411	8.83245	8.21378	8.94629	N				-
UPF3B	Y	Y	2	7.27982	7.05239	7.07404	6.78348	6.65661	5.88352	5.64867	6.6255	N				-
USP15	Y	Y	3	7.58648	7.77468	7.41727	7.74625	7.43999	7.79586	7.59288	7.62192	N				-
USP45	Y	Y	3	4.87687	5.10898	4.40486	4.85321	4.63292	5.70532	6.2074	5.1128	N				-
USP7	Y	Y	2	9.55379	9.36882	9.38064	9.4665	9.30663	9.06965	9.3102	9.35089	N				-
VIL1	Y	N	3	4.19485	4.24125	4.24296	4.2165	4.18292	4.75786	4.27736	4.30196	N/A				-
VPS13B	Y	Y	S	8.04391	7.84457	7.95709	7.99744	8.03435	8.00307	7.83505	7.95935	N				-
WDFY3	Y	Y	2	9.27819	9.31808	9.36061	9.68816	9.62808	9.06981	9.31076	9.3791	N				-
WWOX	Y	Y	3	6.66114	6.91944	6.90353	6.56214	6.68024	6.44471	6.58558	6.67954	N				-
YY1	Y	Y	S	9.39523	9.40514	9.46589	9.34867	9.28413	8.63808	9.19738	9.24779	N				-
ZBTB20	Y	Y	3	9.28393	9.83244	9.56608	10.1359	9.99366	9.64519	9.48694	9.7063	Y	E13.5 to P4	E13.5 to P4	E13.5 to P4	STRONG
ZC3H4	Y	Y	2	9.29644	9.56998	9.45796	9.45601	9.64686	9.29689	9.43046	9.45066	N
ZMYND11	Y	Y	3	8.84296	9.21044	9.56774	9.21101	9.32118	8.6179	8.30609	9.01104	N				-

## Sheet: Expressed in Human Amygdala
AP2S1
CORO1A
CREBBP
DPYSL2
EIF3G
GABRB2
GFAP
GNAI1
GRIA2
HDLBP
KCNMA1
LDB1
LRRC4C
MAP1A
NACC1
NCOA1
NUP155
PHF12
PHF21A
PPP1R9B
PPP2R5D
PPP5C
RFX3
RORB
SATB1
SIN3A
SKI
SRPR
SUV420H1
TAOK1
TEK
TLK2
TM9SF4
TRAF7
TRIM23
UBR1
VEZF1
ZMYND8
ADNP
ANK2
ANKRD11
ARID1B
ASH1L
BCL11A
CACNA1E
CACNA2D3
CHD2
CTNNB1
DEAF1
DIP2A
DNMT3A
DSCAM
DYNC1H1
DYRK1A
ELAVL3
FOXP1
FOXP2
GABRB3
GIGYF1
GRIN2B
KCNQ3
KDM5B
KDM6B
MBD5
MED13L
MYT1L
NR3C2
NRXN1
NSD1
PHF2
POGZ
PTEN
PTK7
RAI1
SCN1A
SCN2A
SETD5
SHANK2
SLC6A1
SMARCC2
SPAST
STXBP1
SYNGAP1
TBL1XR1
TBR1
TCF20
TCF4
TCF7L2
TRIP12
WAC
ACHE
ADA
ADCY3
ADSL
AGAP2
AHDC1
AHI1
AKAP9
ALDH5A1
AMT
ANXA1
APH1A
ARX
ASTN2
ATP10A
ATP1A3
ATP2B2
AUTS2
AVPR1A
BCKDK
BRAF
C11orf30
C12orf57
CACNA1C
CACNA1D
CACNA1H
CACNB2
CAPRIN1
CC2D1A
CCT4
CDC42BPB
CDKL5
CGNL1
CHRNA7
CIB2
CIC
CLASP1
CNKSR2
CNOT3
CNR1
CNTN4
CNTN5
CNTN6
CNTNAP2
CNTNAP4
CTCF
CTNND2
CTTNBP2
CUL3
CUL7
CUX1
DDX3X
DENR
DHCR7
DIP2C
DMD
DMPK
DPP10
EHMT1
ELP4
EP400
ETFB
FMR1
GATM
GIGYF2
GPC4
GPHN
GRIK2
GRIK5
GRIN1
HCN1
HDAC4
HEPACAM
HERC2
HIVEP3
ILF2
INTS6
KAT2B
KCNJ10
KCNQ2
KDM5C
KDM6A
KIAA1586
KIRREL3
LAMB1
LZTR1
MBOAT7
MECP2
MED13
MET
MTOR
MYO5A
MYO9B
NAA15
NAV2
NCKAP1
NF1
NFIX
NINL
NIPBL
NLGN3
NLGN4X
NRXN3
NUAK1
OCRL
OPHN1
P2RX5
P4HA2
PACS1
PAH
PARD3B
PARK2
PAX6
PCCA
PCCB
PER2
PHB
PHF3
PIK3R2
PLCB1
PLXNA4
PLXNB1
PPM1D
PREX1
PRICKLE1
PRICKLE2
PRKCB
PRKD1
PRODH
PSMD12
PTCHD1
RAB2A
RANBP17
RBFOX1
RELN
RIMS1
SBF1
SCN9A
SEMA5A
SETBP1
SETD2
SGSH
SHANK1
SLC12A5
SLC1A2
SLC35B1
SLC38A10
SLC6A3
SLC7A3
SLC7A5
SLC9A6
SMARCA2
SNX14
SOX5
SPARCL1
SRCAP
SRSF11
STAG1
STXBP5
TAF1
TAF6
TERF2
TMLHE
TNRC6B
TRIO
TSC1
TSC2
UBE3A
UBE3C
UBR5
UPF3B
USP15
USP45
USP7
VPS13B
WDFY3
WWOX
YY1
ZBTB20
ZC3H4
ZMYND11

## Sheet: Expressed in Mouse Amygdala
CREBBP
GABRB2
GFAP
GRIA2
LDB1
RORB
SATB1
TEK
ADNP
BCL11A
CACNA2D3
CTNNB1
DEAF1
DNMT3A
DSCAM
FOXP1
FOXP2
GABRB3
GRIN2B
KCNQ3
KDM5B
MYT1L
NR3C2
NRXN1
NSD1
PTEN
PTK7
RAI1
SCN1A
SLC6A1
SPAST
TBR1
TCF20
TCF4
TCF7L2
ACHE
AHI1
APH1A
ARX
ASTN2
AVPR1A
CACNA1H
CHRNA7
CIC
CNR1
CNTN6
CNTNAP4
CTTNBP2
CUX1
FMR1
GRIK2
GRIK5
GRIN1
HCN1
HDAC4
HIVEP3
LAMB1
LZTR1
MTOR
NCKAP1
NF1
NFIX
PAH
PARK2
PAX6
PER2
PLXNA4
PLXNB1
PRKCB
PRODH
RELN
SEMA5A
SLC1A2
SLC6A3
SOX5
TAF6
TSC1
TSC2
UBE3A
ZBTB20
